# Supplementary material for: The contribution of health behaviour to socioeconomic inequalities in alcohol harm: Analysis of the UK biobank, a large cohort study with linked health outcomes
Source: SSM Popul Health. 2023 Jun 10;23:101443. doi: 10.1016/j.ssmph.2023.101443 (PMC10275713; doi:10.1016/j.ssmph.2023.101443)
Supplement: Multimedia component 2 — Appendix C: Characteristics of study sample for each measure of SEP (excel document). [file mmc2.xlsx]

## Sheet: Household income
		Household income
		Less than 18,000		18,000 to 30,999		31,000 to 51,999		52,000 to 100,000		Greater than 100,000
		n (%)	%	n	%	n	%	n	%	n	%
	Total	83581	0.22916	93177	0.255471	94659	0.259534	73577	0.201732	19733	0.0541035
	Demographics
	Sex
	Female	47552	0.568933	50613	0.543192	48438	0.511711	35466	0.482026	9270	0.469771
	Male	36029	0.431067	42564	0.456808	46221	0.48829	38111	0.517974	10463	0.530229
	Age
	<45	5242	0.062718	7098	0.076178	12200	0.128884	11555	0.157046	3348	0.169665
	45-49	6653	0.079599	9154	0.098243	14939	0.157819	14855	0.201897	4265	0.216135
	50-54	8036	0.096146	11330	0.121597	16877	0.178293	16318	0.221781	4558	0.230984
	55-59	11974	0.143262	15968	0.171373	18985	0.200562	15630	0.212431	3915	0.198399
	60-64	25096	0.30026	27450	0.294601	20545	0.217042	10963	0.149	2677	0.135661
	65-69	25809	0.30879	21614	0.231967	10865	0.11478	4175	0.056743	946	0.04794
	70+	771	0.009225	563	0.006042	248	0.00262	81	0.001101	24	0.001216
	Ethnicity
	White	77155	0.923116	88180	0.946371	90264	0.95357	70497	0.958139	18865	0.956013
	Non-white	6096	0.072935	4742	0.050892	4160	0.043947	2939	0.039945	840	0.042568
	Alcohol Consumption
	Occasional	5333	0.063806	5375	0.057686	4580	0.048384	3026	0.041127	589	0.029848
	Never	6029	0.072134	3796	0.04074	2564	0.027087	1419	0.019286	325	0.01647
	Former	5145	0.061557	3208	0.034429	2386	0.025206	1445	0.019639	346	0.017534
	Moderate	24721	0.295773	32890	0.352984	34832	0.367973	27632	0.375552	7196	0.364668
	Increasing risk	18952	0.22675	27110	0.290952	31714	0.335034	28418	0.386235	8836	0.447778
	High risk	4596	0.054989	5047	0.054166	5427	0.057332	4328	0.058823	1222	0.061927
	Drinking behaviour (among current drinkers)
	Binge drinker	5391	0.0645	10780	0.115694	16642	0.17581	17623	0.239518	6059	0.307049
	Reduced for health reasons	15050	0.180065	15017	0.161166	14021	0.148121	11095	0.150794	3059	0.15502
	Type of alcohol preferred
	No strong preference	14916	0.178462	11675	0.125299	9401	0.099314	6178	0.083966	1388	0.070339
	Majority wine	24561	0.293859	39561	0.424579	46098	0.48699	42502	0.577653	13930	0.705924
	Majority beer/cider	19993	0.239205	21205	0.227578	21943	0.231811	15293	0.20785	2721	0.137891
	Majority spirits	5306	0.063483	4985	0.0535	4061	0.042901	2295	0.031192	475	0.024071
	Drinking behaviour (among non-drinkers)
	Stopped for health reasons	2660	0.031825	1530	0.01642	1103	0.011652	697	0.009473	180	0.009122
	Lifestyle factors
	Smoking status
	Never-smoker	40063	0.479331	49330	0.529422	53346	0.56356	43754	0.59467	12082	0.612274
	Ex-smoker	21848	0.261399	23348	0.250577	21866	0.230998	15203	0.206627	3755	0.19029
	Occasional smoker	11221	0.134253	13256	0.142267	13539	0.143029	11193	0.152126	3271	0.165763
	Current smoker	10406	0.124502	7224	0.07753	5892	0.062244	3410	0.046346	622	0.031521
	BMI
	Healthy	23498	0.28114	29422	0.315765	31578	0.333597	26607	0.361621	8092	0.410074
	Underweight	559	0.006688	428	0.004593	429	0.004532	292	0.003969	106	0.005372
	Overweight	34174	0.408873	39950	0.428754	40891	0.431982	31623	0.429795	8325	0.421882
	Obese	24620	0.294565	22962	0.246434	21410	0.22618	14820	0.201422	3139	0.159074

## Sheet: Housing tenure
		Housing Tenure
		Home Owners		Renters		Live in accomodation rent free
		n	%	n	%	n	%
	Total	382292	0.899028	39820	0.0936439	3116	0.00732783
	Demographics
	Sex
	Female	209471	0.547935	20402	0.512356	1457	0.467587
	Male	172821	0.452065	19418	0.487644	1659	0.532413
	Age
	<45	36459	0.09537	6489	0.162958	467	0.149872
	45-49	47833	0.125122	6921	0.173807	492	0.157895
	50-54	57065	0.149271	6531	0.164013	522	0.167522
	55-59	69590	0.182034	6368	0.15992	561	0.180039
	60-64	96046	0.251237	7483	0.187921	683	0.219191
	65-69	73352	0.191874	5866	0.147313	382	0.122593
	70+	1947	0.005093	162	0.004068	9	0.002888
	Ethnicity
	White	364219	0.952725	33034	0.829583	2696	0.865212
	Non-white	16904	0.044218	6480	0.162732	404	0.129653
	Alcohol Consumption
	Occasional	19628	0.051343	2523	0.06336	176	0.056483
	Never	14624	0.038253	3684	0.092516	299	0.095956
	Former	11424	0.029883	3444	0.086489	163	0.052311
	Moderate	138410	0.362053	9293	0.233375	956	0.306804
	Increasing risk	120288	0.31465	8255	0.207308	729	0.233954
	High risk	19757	0.05168	2865	0.071949	187	0.060013
	Drinking behaviour (among current drinkers)
	Binge drinker	57510	0.150435	2842	0.071371	314	0.10077
	Reduced for health reasons	58855	0.153953	7263	0.182396	408	0.130937
	Type of alcohol preferred
	No strong preference	43881	0.114784	8643	0.217052	616	0.197689
	Majority wine	180728	0.472749	8705	0.218609	1129	0.362323
	Majority beer/cider	81229	0.212479	10115	0.254018	600	0.192555
	Majority spirits	18293	0.047851	2601	0.065319	165	0.052953
	Drinking behaviour (among non-drinkers)
	Stopped for health reasons	5554	0.014528	1742	0.043747	76	0.02439
	Lifestyle factors
	Smoking status
	Never-smoker	214759	0.561767	16540	0.415369	1814	0.582157
	Ex-smoker	89182	0.233282	9289	0.233275	605	0.194159
	Occasional smoker	54975	0.143804	5432	0.136414	363	0.116496
	Current smoker	23244	0.060802	8510	0.213712	332	0.106547
	BMI
	Healthy	127070	0.33239	10402	0.261226	937	0.300706
	Underweight	1840	0.004813	328	0.008237	15	0.004814
	Overweight	163788	0.428437	14754	0.370517	1258	0.403723
	Obese	87832	0.229751	13798	0.346509	877	0.281451

## Sheet: Qualifications
	Qualifications
	Degree or above		HNC, HND, NVQ		A levels/ AS levels		O levels / GCSEs		No school
	n	%	n	%	n	%	n	%	n	%
Total	136284	0.321866	50477	0.119213	47499	0.11218	116523	0.275196	72635	0.171544
Demographics
Sex
Female	71127	0.521903	23888	0.473245	27602	0.581107	68560	0.588382	39180	0.539409
Male	65157	0.478097	26589	0.526755	19897	0.418893	47963	0.411618	33455	0.460591
Age
<45	17787	0.130514	3044	0.060305	6005	0.126424	14644	0.125675	1832	0.025222
45-49	20722	0.15205	4388	0.086931	7536	0.158656	19353	0.166087	3134	0.043147
50-54	23364	0.171436	6800	0.134715	8453	0.177962	18805	0.161384	6414	0.088305
55-59	26621	0.195335	9633	0.190839	8952	0.188467	19650	0.168636	11259	0.155008
60-64	29251	0.214633	15019	0.297541	10035	0.211268	25615	0.219828	23829	0.328065
65-69	18076	0.132635	11305	0.223963	6355	0.133792	17972	0.154236	25438	0.350217
70+	463	0.003397	288	0.005706	163	0.003432	484	0.004154	729	0.010036
Ethnicity
White	126179	0.925853	47081	0.932722	45225	0.952125	110905	0.951786	68861	0.948042
Non-white	9500	0.069707	3225	0.06389	2100	0.044211	5306	0.045536	3546	0.048819
Alcohol Consumption
Occasional	6889	0.050549	2771	0.054896	2546	0.053601	6481	0.05562	3760	0.051766
Never	4850	0.035587	2359	0.046734	1688	0.035538	4565	0.039177	5084	0.069994
Former	3909	0.028683	1827	0.036195	1473	0.031011	3800	0.032612	4029	0.055469
Moderate	52201	0.383031	16582	0.328506	17381	0.365923	40468	0.347296	21423	0.29494
Increasing risk	45607	0.334647	15497	0.307011	14638	0.308175	34121	0.292826	18730	0.257865
High risk	6226	0.045684	2999	0.059413	2541	0.053496	6709	0.057577	4251	0.058526
Drinking behaviour (among current drinkers)
Binge drinker	28700	0.21059	5566	0.110268	8564	0.180299	14588	0.125194	3145	0.043299
Reduced for health reasons	20515	0.150531	8622	0.17081	6886	0.144971	17448	0.149739	13184	0.18151
Type of alcohol preferred
No strong preference	15160	0.111238	6693	0.132595	5472	0.115202	13595	0.116672	12099	0.166573
Majority wine	78454	0.575666	19262	0.3816	23874	0.502621	48489	0.416132	19796	0.272541
Majority beer/cider	22120	0.162308	13217	0.261842	8952	0.188467	27404	0.235181	19906	0.274055
Majority spirits	3948	0.028969	2863	0.056719	1969	0.041454	6656	0.057122	5476	0.075391
Drinking behaviour (among non-drinkers)
Stopped for health reasons	1995	0.014639	889	0.017612	754	0.015874	1800	0.015448	1966	0.027067
Lifestyle factors
Smoking status
Never-smoker	82558	0.605779	25741	0.509955	27403	0.576917	63588	0.545712	32911	0.453101
Ex-smoker	26675	0.195731	13451	0.266478	10214	0.215036	26987	0.231602	21320	0.293522
Occasional smoker	20849	0.152982	7025	0.139172	6743	0.141961	15964	0.137003	9893	0.136202
Current smoker	6166	0.045244	4241	0.084018	3122	0.065728	9954	0.085425	8447	0.116294
BMI
Healthy	54088	0.396877	13431	0.266082	16890	0.355586	36077	0.309613	17477	0.240614
Underweight	909	0.00667	175	0.003467	283	0.005958	506	0.004342	311	0.004282
Overweight	55598	0.407957	22479	0.445332	19681	0.414346	49553	0.425264	31620	0.435327
Obese	25032	0.183675	14138	0.280088	10438	0.219752	29847	0.256147	22616	0.311365

## Sheet: Employment status
		Employment status
		Paid employment		Unpaid position
		n	%	n	%
		246491	0.573156	183568	0.426844
	Demographics
	Sex
	Female	127952	0.519094	105948	0.577159
	Male	118539	0.480906	77620	0.422841
	Age
	<45	38333	0.155515	5672	0.030899
	45-49	48743	0.197748	7135	0.038868
	50-54	54254	0.220105	10417	0.056747
	55-59	54563	0.221359	22637	0.123317
	60-64	39908	0.161904	65364	0.356075
	65-69	10495	0.042578	70379	0.383395
	70+	195	0.000791	1964	0.010699
	Ethnicity
	White	230067	0.933369	174032	0.948052
	Non-white	15648	0.063483	8766	0.047753
	Alcohol Consumption
	Occasional	12174	0.049389	10482	0.057101
	Never	8566	0.034752	10530	0.057363
	Former	6723	0.027275	8603	0.046865
	Moderate	87523	0.355076	62496	0.340451
	Increasing risk	79481	0.32245	50878	0.277162
	High risk	13958	0.056627	9074	0.049431
	Drinking behaviour (among current drinkers)
	Binge drinker	43598	0.176875	17408	0.094831
	Reduced for health reasons	35013	0.142046	32325	0.176093
	Type of alcohol preferred
	No strong preference	25886	0.105018	28232	0.153796
	Majority wine	112942	0.458199	79104	0.430925
	Majority beer/cider	58550	0.237534	34455	0.187696
	Majority spirits	11047	0.044817	10272	0.055957
	Drinking behaviour (among non-drinkers)
	Stopped for health reasons	2816	0.011424	4712	0.025669
	Lifestyle factors
	Smoking status
	Never-smoker	141276	0.573149	94463	0.514594
	Ex-smoker	51055	0.207127	49051	0.267209
	Occasional smoker	35691	0.144796	25725	0.140139
	Current smoker	18386	0.074591	14227	0.077503
	BMI
	Healthy	83835	0.340114	56021	0.305178
	Underweight	1158	0.004698	1069	0.005823
	Overweight	103633	0.420433	78090	0.425401
	Obese	56868	0.23071	47034	0.256221
