# Supplementary material for: The contribution of health behaviour to socioeconomic inequalities in alcohol harm: Analysis of the UK biobank, a large cohort study with linked health outcomes
Source: SSM Popul Health. 2023 Jun 10;23:101443. doi: 10.1016/j.ssmph.2023.101443 (PMC10275713; doi:10.1016/j.ssmph.2023.101443)
Supplement: Multimedia component 3 — Appendix D: Full model results for area-level deprivation measure. [file mmc3.xlsx]

## Sheet: Notes
Several variables were found to violate the proportionality assumption, and so their effects were allowed to vary stepwise over time. For these variables, the functional forms of beta(t) were investigated using plots of scaled Schoenfeld residuals. This informed the choice of time steps. We allowed seven time steps, at 100, 365, 730, 1095, 1460, 2190 and 2920 days.

## Sheet: Model A
		Estimate	Std.error	Statistic	p.value	Conf.low	Conf.high
	Age (ref. category: < 45)
	Age 45-49	1.38227	0.0166404	19.4541	2.69107e-84	1.33791	1.42809
	Age 50-54	1.80434	0.0156477	37.7178	2.5358121362726e-311	1.74984	1.86054
	Age 55-59	2.35927	0.0149051	57.5878	0	2.29135	2.42921
	Age 60-64	3.14184	0.0142827	80.1537	0	3.0551	3.23103
	Age 65-69	4.20792	0.0143401	100.207	0	4.0913	4.32786
	Age 70+	4.78927	0.0330955	47.3291	0	4.48847	5.11023
	IMD quntile (ref. category: IMD quintile 1 - Least deprived)
	IMD quintile 2	1.08611	0.0081115	10.1832	2.35736e-24	1.06898	1.10351
	IMD quintile 3	1.16525	0.00853163	17.9254	7.47721e-72	1.14592	1.18489
	IMD quintile 4	1.28116	0.0087354	28.3639	5.64811e-177	1.25942	1.30329
	IMD quintile 5 - Most deprived	1.53903	0.00898368	47.9926	0	1.51217	1.56637
	Prior event (ref. category: Prior event)*
	No prior event - time period 1	0.434522	0.0305595	-27.2749	8.42085e-164	0.40926	0.461343
	No prior event - time period 2	0.487005	0.0188863	-38.0953	1.52973494583529e-317	0.469307	0.50537
	No prior event - time period 3	0.522366	0.0165395	-39.2627	0	0.505704	0.539577
	No prior event - time period 4	0.578166	0.0173804	-31.5237	4.11602e-218	0.558803	0.598201
	No prior event - time period 5	0.616614	0.017983	-26.8871	3.1048e-159	0.59526	0.638735
	No prior event - time period 6	0.646102	0.0131818	-33.1363	8.90842e-241	0.629623	0.663012
	No prior event - time period 7	0.67906	0.015178	-25.5005	1.94528e-143	0.659156	0.699564
	No prior event - time period 8	0.654227	0.0337914	-12.5565	3.6636e-36	0.612302	0.699024
	Sex (ref. category: Female)*
	Male - time period 1	1.4566	0.0300309	12.5238	5.52905e-36	1.37334	1.5449
	Male - time period 2	1.2852	0.0180297	13.9168	5.01101e-44	1.24058	1.33143
	Male - time period 3	1.3079	0.0154917	17.327	2.94331e-67	1.26879	1.34822
	Male - time period 4	1.28316	0.0158094	15.7705	4.96212e-56	1.24401	1.32354
	Male - time period 5	1.27809	0.0159814	15.3532	3.37074e-53	1.23868	1.31876
	Male - time period 6	1.32237	0.0114129	24.4832	2.22923e-132	1.29312	1.35228
	Male - time period 7	1.22777	0.0126879	16.1727	7.85192e-59	1.19761	1.25868
	Male - time period 8	1.26087	0.0273404	8.47837	2.28364e-17	1.19508	1.33028
	Ethnicity (ref. category: White)*
	Non-white - time period 1	1.34811	0.0587902	5.08084	3.75761e-07	1.20139	1.51275
	Non-white - time period 2	1.17117	0.0379462	4.16394	3.12804e-05	1.08723	1.2616
	Non-white - time period 3	1.17685	0.0326532	4.98691	6.13513e-07	1.10389	1.25463
	Non-white - time period 4	1.21147	0.0330739	5.80023	6.62228e-09	1.13543	1.29261
	Non-white - time period 5	1.13846	0.0344267	3.76685	0.000165321	1.06418	1.21793
	Non-white - time period 6	1.15203	0.0245703	5.75992	8.41513e-09	1.09786	1.20886
	Non-white - time period 7	1.0887	0.0294424	2.88647	0.00389594	1.02765	1.15337
	Non-white - time period 8	1.05719	0.0736174	0.755414	0.450001	0.915142	1.22128
	*Astrisked variables were found to violate the proportionality assumption, and so their effects were allowed to vary stepwise over time. For these variables, the functional forms of beta(t) were investigated using plots of scaled Schoenfeld residuals. This informed the choice of time steps. We allowed seven time steps, at 100, 365, 730, 1095, 1460, 2190 and 2920 days.

## Sheet: Model B
		Estimate	Std.error	Statistic	p.value	Conf.low	Conf.high
	Age (ref. category: < 45)
	Age 45-49	1.38993	0.0186386	17.6652	7.76713e-70	1.34007	1.44165
	Age 50-54	1.81859	0.0175012	34.1727	6.15288e-256	1.75727	1.88206
	Age 55-59	2.38658	0.0166713	52.1772	0	2.30986	2.46585
	Age 60-64	3.20165	0.0159839	72.8022	0	3.10291	3.30354
	Age 65-69	4.31064	0.016057	90.9938	0	4.17709	4.44846
	Age 70+	4.92729	0.0364761	43.7215	0	4.58732	5.29244
	IMD quntile (ref. category: IMD quintile 1 - Least deprived)
	IMD quintile 2	1.08512	0.00883193	9.24959	2.25353e-20	1.0665	1.10407
	IMD quintile 3	1.15408	0.00934017	15.3426	3.96815e-53	1.13314	1.1754
	IMD quintile 4	1.24548	0.00968008	22.6778	7.42561e-114	1.22207	1.26934
	IMD quintile 5 - Most deprived	1.4785	0.0101775	38.4209	5.92878775009496e-323	1.4493	1.50829
	Prior event (ref. category: Prior event)*
	No prior event - time period 1	0.443591	0.0339487	-23.9435	1.07904e-126	0.415036	0.474111
	No prior event - time period 2	0.49972	0.0209349	-33.1364	8.89897e-241	0.479631	0.520651
	No prior event - time period 3	0.540055	0.0183749	-33.5286	1.84814e-246	0.520951	0.559859
	No prior event - time period 4	0.590648	0.019279	-27.3112	3.11989e-164	0.568746	0.613394
	No prior event - time period 5	0.627813	0.0200178	-23.255	1.26759e-119	0.603658	0.652934
	No prior event - time period 6	0.661407	0.0146053	-28.3038	3.09913e-176	0.642742	0.680614
	No prior event - time period 7	0.694597	0.0170381	-21.3888	1.69975e-101	0.671785	0.718184
	No prior event - time period 8	0.669278	0.0390365	-10.2867	8.09143e-25	0.619981	0.722494
	Sex (ref. category: Female)*
	Male - time period 1	1.52954	0.0356428	11.9229	8.99526e-33	1.42633	1.64021
	Male - time period 2	1.31761	0.0212352	12.9888	1.41689e-38	1.2639	1.3736
	Male - time period 3	1.32815	0.0182738	15.5297	2.18459e-54	1.28142	1.37658
	Male - time period 4	1.29752	0.0186168	13.9904	1.78412e-44	1.25103	1.34574
	Male - time period 5	1.27381	0.0188732	12.8232	1.21558e-37	1.22755	1.32182
	Male - time period 6	1.32697	0.0133787	21.1453	3.04746e-99	1.29262	1.36222
	Male - time period 7	1.21057	0.0149838	12.7534	2.98315e-37	1.17554	1.24665
	Male - time period 8	1.23357	0.0331469	6.33275	2.40835e-10	1.15598	1.31637
	Ethnicity (ref. category: White)*
	Non-white - time period 1	1.33661	0.0678195	4.27802	1.88564e-05	1.17024	1.52662
	Non-white - time period 2	1.11742	0.0440161	2.52225	0.0116606	1.02506	1.2181
	Non-white - time period 3	1.16818	0.0377125	4.12184	3.75863e-05	1.08495	1.25779
	Non-white - time period 4	1.15954	0.0386504	3.82987	0.000128213	1.07495	1.25079
	Non-white - time period 5	1.12132	0.0402311	2.84613	0.00442547	1.03629	1.21331
	Non-white - time period 6	1.08879	0.0288346	2.95001	0.00317765	1.02896	1.15209
	Non-white - time period 7	1.06766	0.035171	1.86143	0.062683	0.996541	1.14385
	Non-white - time period 8	0.9905	0.0953266	-0.100134	0.920238	0.821698	1.19398
	Alcohol consumption level (ref. category: Occasional)*
	Never - time period 1	1.14374	0.0908573	1.47816	0.139365	0.957169	1.36667
	Never - time period 2	1.12889	0.0538081	2.25309	0.0242534	1.0159	1.25445
	Never - time period 3	1.08107	0.0474886	1.64154	0.100686	0.984992	1.18653
	Never - time period 4	1.18358	0.0482929	3.49004	0.000482949	1.07669	1.30108
	Never - time period 5	1.10289	0.0497879	1.96704	0.049179	1.00035	1.21594
	Never - time period 6	1.1185	0.0351134	3.18942	0.00142558	1.04412	1.19819
	Never - time period 7	1.15017	0.0440729	3.1745	0.00150097	1.05499	1.25394
	Never - time period 8	2.03326	0.227912	3.11366	0.00184783	1.30075	3.17828
	Former - time period 1	1.38705	0.0887885	3.68496	0.000228741	1.16551	1.65071
	Former - time period 2	1.23695	0.0540161	3.93673	8.25979e-05	1.11269	1.37509
	Former - time period 3	1.32239	0.0467751	5.97412	2.31329e-09	1.20655	1.44935
	Former - time period 4	1.29981	0.0491833	5.33149	9.74127e-08	1.18036	1.43135
	Former - time period 5	1.2304	0.0507476	4.08566	4.39523e-05	1.11391	1.35907
	Former - time period 6	1.20299	0.036231	5.10089	3.38067e-07	1.12053	1.29152
	Former - time period 7	1.26969	0.0453283	5.26758	1.38233e-07	1.16175	1.38765
	Former - time period 8	2.25867	0.228594	3.56428	0.000364853	1.44302	3.53535
	Moderate - time period 1	0.903593	0.0708749	-1.43036	0.152615	0.786401	1.03825
	Moderate - time period 2	0.855207	0.0415233	-3.76685	0.000165319	0.788363	0.927718
	Moderate - time period 3	0.857999	0.0361756	-4.23358	2.30004e-05	0.799271	0.921042
	Moderate - time period 4	0.887699	0.0373145	-3.19239	0.00141101	0.825094	0.955054
	Moderate - time period 5	0.856219	0.0377145	-4.11591	3.85661e-05	0.795211	0.921908
	Moderate - time period 6	0.850237	0.026498	-6.12274	9.19819e-10	0.807207	0.895561
	Moderate - time period 7	0.958422	0.0345157	-1.23038	0.218556	0.895729	1.0255
	Moderate - time period 8	1.63679	0.219732	2.24245	0.0249321	1.06404	2.51785
	Increasing risk - time period 1	0.888536	0.0725428	-1.62911	0.10329	0.770773	1.02429
	Increasing risk - time period 2	0.861773	0.0426184	-3.49058	0.000481977	0.792714	0.93685
	Increasing risk - time period 3	0.894286	0.0370386	-3.01656	0.00255658	0.831667	0.961621
	Increasing risk - time period 4	0.921193	0.0382374	-2.14674	0.0318138	0.854679	0.992884
	Increasing risk - time period 5	0.945051	0.0385223	-1.46711	0.142346	0.876325	1.01917
	Increasing risk - time period 6	0.88277	0.0271886	-4.58611	4.51572e-06	0.83696	0.931088
	Increasing risk - time period 7	1.03527	0.0351564	0.985962	0.324152	0.966337	1.10912
	Increasing risk - time period 8	1.6822	0.220236	2.36157	0.0181979	1.09248	2.59025
	High risk - time period 1	1.15483	0.0879204	1.63728	0.101572	0.972028	1.372
	High risk - time period 2	1.12707	0.0523036	2.28706	0.0221924	1.01726	1.24874
	High risk - time period 3	1.25628	0.044723	5.10151	3.36962e-07	1.15085	1.37137
	High risk - time period 4	1.27181	0.0464349	5.17806	2.24205e-07	1.16117	1.39299
	High risk - time period 5	1.2552	0.0471953	4.816	1.46467e-06	1.1443	1.37684
	High risk - time period 6	1.18471	0.033631	5.04002	4.6548e-07	1.10914	1.26544
	High risk - time period 7	1.32018	0.0419421	6.62258	3.52983e-11	1.21599	1.43329
	High risk - time period 8	2.37603	0.224818	3.84948	0.000118369	1.52928	3.69162
	*Astrisked variables were found to violate the proportionality assumption, and so their effects were allowed to vary stepwise over time. For these variables, the functional forms of beta(t) were investigated using plots of scaled Schoenfeld residuals. This informed the choice of time steps. We allowed seven time steps, at 100, 365, 730, 1095, 1460, 2190 and 2920 days.

## Sheet: Model C
		Estimate	Std.error	Statistic	p.value	Conf.low	Conf.high
	Age (ref. category: < 45)
	Age 45-49	1.3873	0.0186505	17.5523	5.71202e-69	1.3375	1.43895
	Age 50-54	1.81304	0.0175141	33.9727	5.64427e-253	1.75185	1.87635
	Age 55-59	2.38382	0.0166897	52.0504	0	2.3071	2.46309
	Age 60-64	3.19756	0.0160097	72.6051	0	3.09878	3.29948
	Age 65-69	4.2893	0.0160873	90.514	0	4.15616	4.42669
	Age 70+	4.928	0.0365246	43.6674	0	4.58755	5.29371
	IMD quntile (ref. category: IMD quintile 1 - Least deprived)
	IMD quintile 2	1.07297	0.00884566	7.962	1.6928e-15	1.05453	1.09173
	IMD quintile 3	1.12991	0.00937631	13.0259	8.71558e-39	1.10933	1.15086
	IMD quintile 4	1.20831	0.00974354	19.4204	5.18957e-84	1.18545	1.23161
	IMD quintile 5 - Most deprived	1.40845	0.0103197	33.188	1.60523e-241	1.38025	1.43723
	Prior event (ref. category: Prior event)*
	No prior event - time period 1	0.460554	0.0343226	-22.5893	5.51937e-113	0.430591	0.492602
	No prior event - time period 2	0.517401	0.0211441	-31.164	3.27664e-213	0.496398	0.539294
	No prior event - time period 3	0.559604	0.0185472	-31.2999	4.67741e-215	0.539626	0.580321
	No prior event - time period 4	0.607432	0.0194344	-25.6512	4.10283e-145	0.58473	0.631016
	No prior event - time period 5	0.646956	0.0201697	-21.5906	2.19957e-103	0.621879	0.673043
	No prior event - time period 6	0.675827	0.0147051	-26.645	2.0458e-156	0.656626	0.695589
	No prior event - time period 7	0.705701	0.0171378	-20.3389	5.82247e-92	0.68239	0.729807
	No prior event - time period 8	0.683391	0.0392806	-9.6915	3.27691e-22	0.632752	0.738083
	Sex (ref. category: Female)*
	Male - time period 1	1.43031	0.0383487	9.33253	1.03377e-20	1.32674	1.54196
	Male - time period 2	1.25545	0.0229142	9.92822	3.13817e-23	1.20032	1.31312
	Male - time period 3	1.24955	0.0197704	11.2684	1.8804e-29	1.20205	1.29891
	Male - time period 4	1.21376	0.0201822	9.59878	8.08937e-22	1.16669	1.26274
	Male - time period 5	1.20481	0.0204642	9.10473	8.64815e-20	1.15744	1.25412
	Male - time period 6	1.27367	0.0144755	16.7112	1.08584e-62	1.23804	1.31032
	Male - time period 7	1.16971	0.0162687	9.63563	5.65462e-22	1.133	1.20761
	Male - time period 8	1.17261	0.0361709	4.40226	1.07131e-05	1.09236	1.25876
	Ethnicity (ref. category: White)*
	Non-white - time period 1	1.31598	0.0679397	4.04151	5.31071e-05	1.15191	1.50341
	Non-white - time period 2	1.10313	0.0440444	2.22849	0.0258476	1.0119	1.20259
	Non-white - time period 3	1.15315	0.0377762	3.77204	0.00016192	1.07085	1.24176
	Non-white - time period 4	1.1497	0.0386676	3.60774	0.000308875	1.06579	1.24022
	Non-white - time period 5	1.10874	0.0402794	2.56261	0.0103888	1.02457	1.19981
	Non-white - time period 6	1.08103	0.0289034	2.69568	0.00702456	1.02149	1.14404
	Non-white - time period 7	1.06152	0.0352529	1.6934	0.0903785	0.990647	1.13745
	Non-white - time period 8	0.992274	0.0953062	-0.081377	0.935142	0.823203	1.19607
	Alcohol consumption level (ref. category: Occasional)*
	Never - time period 1	1.17606	0.111967	1.44836	0.147515	0.944327	1.46466
	Never - time period 2	1.14248	0.0664886	2.00333	0.0451418	1.00289	1.3015
	Never - time period 3	1.15242	0.0587267	2.41568	0.0157059	1.02712	1.293
	Never - time period 4	1.08728	0.0584495	1.43161	0.152255	0.96959	1.21925
	Never - time period 5	1.09817	0.060656	1.54385	0.122624	0.975076	1.2368
	Never - time period 6	1.09059	0.0428025	2.02602	0.0427632	1.00283	1.18603
	Never - time period 7	1.16259	0.0524754	2.87081	0.00409423	1.04896	1.28852
	Never - time period 8	2.13123	0.237851	3.1814	0.00146566	1.33712	3.39696
	Former - time period 1	1.36182	0.130169	2.37248	0.0176691	1.05516	1.7576
	Former - time period 2	1.14187	0.0803107	1.65188	0.0985597	0.975561	1.33652
	Former - time period 3	1.2797	0.0694949	3.54878	0.000387026	1.11674	1.46643
	Former - time period 4	1.08472	0.0714096	1.13878	0.254795	0.943046	1.24767
	Former - time period 5	1.12946	0.0737796	1.65009	0.098925	0.977397	1.30519
	Former - time period 6	1.05161	0.052898	0.951328	0.341438	0.948044	1.16649
	Former - time period 7	1.22784	0.0624795	3.28519	0.00101915	1.08632	1.38779
	Former - time period 8	2.40541	0.246785	3.55662	0.000375663	1.48294	3.90169
	Moderate - time period 1	0.910032	0.0709215	-1.3293	0.183749	0.791932	1.04574
	Moderate - time period 2	0.866908	0.0416275	-3.43097	0.00060143	0.798986	0.940603
	Moderate - time period 3	0.864126	0.0362042	-4.03371	5.49025e-05	0.804933	0.927671
	Moderate - time period 4	0.899167	0.0373843	-2.84308	0.00446797	0.835639	0.967524
	Moderate - time period 5	0.865655	0.0377861	-3.81804	0.000134514	0.803861	0.932198
	Moderate - time period 6	0.857872	0.0265609	-5.77166	7.84964e-09	0.814355	0.903714
	Moderate - time period 7	0.96808	0.0345903	-0.937854	0.348319	0.904624	1.03599
	Moderate - time period 8	1.62666	0.219848	2.21301	0.0268969	1.05721	2.50283
	Increasing risk - time period 1	0.894685	0.0727297	-1.5301	0.125991	0.775823	1.03176
	Increasing risk - time period 2	0.876898	0.0428049	-3.06891	0.00214838	0.806331	0.95364
	Increasing risk - time period 3	0.903932	0.0371379	-2.71962	0.0065356	0.840473	0.972182
	Increasing risk - time period 4	0.935242	0.0383832	-1.74425	0.0811156	0.867465	1.00831
	Increasing risk - time period 5	0.95983	0.0386668	-1.06031	0.289005	0.889777	1.0354
	Increasing risk - time period 6	0.893414	0.0272967	-4.12888	3.6453e-05	0.846872	0.942514
	Increasing risk - time period 7	1.04986	0.0352769	1.37924	0.167822	0.979722	1.12502
	Increasing risk - time period 8	1.66516	0.220479	2.3128	0.0207337	1.0809	2.56524
	High risk - time period 1	1.15795	0.0884552	1.6579	0.0973368	0.973635	1.37715
	High risk - time period 2	1.15226	0.0526731	2.69062	0.00713196	1.03924	1.27757
	High risk - time period 3	1.26969	0.0449917	5.30706	1.11408e-07	1.16252	1.38674
	High risk - time period 4	1.28128	0.0467462	5.30229	1.1436e-07	1.16911	1.40422
	High risk - time period 5	1.27186	0.0474993	5.06276	4.13221e-07	1.1588	1.39595
	High risk - time period 6	1.20009	0.0338418	5.3896	7.06146e-08	1.12307	1.28239
	High risk - time period 7	1.33474	0.0421657	6.84765	7.50727e-12	1.22887	1.44973
	High risk - time period 8	2.33267	0.225332	3.75895	0.000170626	1.49986	3.62791
	Type of alcohol typically consumed (ref. category: No strong preference)*
	Majority wine - time period 1	0.874078	0.0726702	-1.85201	0.0640239	0.758041	1.00788
	Majority wine - time period 2	0.871863	0.0432881	-3.16769	0.00153657	0.800942	0.949063
	Majority wine - time period 3	0.920954	0.0382296	-2.15396	0.0312435	0.85447	0.992611
	Majority wine - time period 4	0.790683	0.0370098	-6.34584	2.21217e-10	0.735359	0.850169
	Majority wine - time period 5	0.866714	0.0385832	-3.70747	0.000209343	0.803589	0.934799
	Majority wine - time period 6	0.876899	0.0272729	-4.81661	1.46014e-06	0.831256	0.925048
	Majority wine - time period 7	0.922622	0.0315137	-2.55558	0.010601	0.867359	0.981405
	Majority wine - time period 8	0.968317	0.0721293	-0.446358	0.655339	0.840661	1.11536
	Majority beer/cider - time period 1	1.05862	0.0743949	0.765675	0.44387	0.914984	1.2248
	Majority beer/cider - time period 2	0.990573	0.0448317	-0.21127	0.832677	0.907247	1.08155
	Majority beer/cider - time period 3	1.08103	0.0394616	1.97438	0.048339	1.00057	1.16796
	Majority beer/cider - time period 4	0.959344	0.0383999	-1.08088	0.279749	0.889791	1.03433
	Majority beer/cider - time period 5	1.01223	0.0400877	0.303223	0.76172	0.935743	1.09497
	Majority beer/cider - time period 6	0.982748	0.028472	-0.611201	0.541066	0.929409	1.03915
	Majority beer/cider - time period 7	1.0297	0.0329456	0.88836	0.374347	0.965311	1.09838
	Majority beer/cider - time period 8	1.11797	0.0748343	1.4901	0.136199	0.965449	1.29458
	Majority spirits - time period 1	1.18664	0.0906109	1.88854	0.0589532	0.993549	1.41725
	Majority spirits - time period 2	1.18087	0.054087	3.07379	0.0021136	1.0621	1.31293
	Majority spirits - time period 3	1.23358	0.0476839	4.40239	1.07063e-05	1.12352	1.35443
	Majority spirits - time period 4	1.08084	0.0472488	1.64531	0.0999059	0.985243	1.18571
	Majority spirits - time period 5	1.16922	0.0489012	3.19701	0.00138862	1.06236	1.28683
	Majority spirits - time period 6	1.09376	0.0353016	2.53875	0.0111249	1.02064	1.17212
	Majority spirits - time period 7	1.19319	0.0401136	4.40331	1.06613e-05	1.10298	1.29079
	Majority spirits - time period 8	1.16024	0.0923746	1.60894	0.10763	0.968094	1.39052
	Stopped drinking for health reasons (ref category: Has not stopped drinking for health reasons)*
	Non-drinker, stopped bc health - time period 1	1.11872	0.121424	0.923873	0.355552	0.881785	1.41931
	Non-drinker, stopped bc health - time period 2	1.2056	0.0774761	2.41333	0.0158073	1.03575	1.4033
	Non-drinker, stopped bc health - time period 3	1.22368	0.0665121	3.03503	0.00240509	1.07412	1.39407
	Non-drinker, stopped bc health - time period 4	1.22721	0.0709158	2.88708	0.0038884	1.06796	1.4102
	Non-drinker, stopped bc health - time period 5	1.19994	0.0743471	2.45162	0.0142213	1.03723	1.38817
	Non-drinker, stopped bc health - time period 6	1.24913	0.0539067	4.12659	3.68185e-05	1.12389	1.38834
	Non-drinker, stopped bc health - time period 7	1.1125	0.0630783	1.69015	0.0909995	0.983125	1.25891
	Non-drinker, stopped bc health - time period 8	0.985445	0.135591	-0.108136	0.913888	0.75547	1.28543
	Reduced drinking for health reasons (ref category: Has not reduced drinking for health reasons)*
	Drinker, reduced bc health - time period 1	1.30453	0.0413232	6.43334	1.2483e-10	1.20304	1.41459
	Drinker, reduced bc health - time period 2	1.31576	0.0250855	10.9392	7.489e-28	1.25263	1.38207
	Drinker, reduced bc health - time period 3	1.33217	0.0216342	13.2573	4.0939e-40	1.27687	1.38987
	Drinker, reduced bc health - time period 4	1.23762	0.0227212	9.38292	6.41706e-21	1.18372	1.29398
	Drinker, reduced bc health - time period 5	1.28306	0.0229242	10.8726	1.55734e-27	1.22668	1.34202
	Drinker, reduced bc health - time period 6	1.21867	0.0166542	11.8747	1.603e-32	1.17954	1.25911
	Drinker, reduced bc health - time period 7	1.14643	0.0192897	7.08433	1.39716e-12	1.1039	1.19061
	Drinker, reduced bc health - time period 8	1.23975	0.0435433	4.93553	7.99334e-07	1.13833	1.3502
	*Astrisked variables were found to violate the proportionality assumption, and so their effects were allowed to vary stepwise over time. For these variables, the functional forms of beta(t) were investigated using plots of scaled Schoenfeld residuals. This informed the choice of time steps. We allowed seven time steps, at 100, 365, 730, 1095, 1460, 2190 and 2920 days.

## Sheet: Model D
		Estimate	Std.error	Statistic	p.value	Conf.low	Conf.high
	Age (ref. category: < 45)
	Age 45-49	1.37586	0.018742	17.0247	5.38818e-65	1.32623	1.42734
	Age 50-54	1.77459	0.0176027	32.5842	6.86154e-233	1.71441	1.83688
	Age 55-59	2.31505	0.0167924	49.9888	0	2.2401	2.39251
	Age 60-64	3.10422	0.0161322	70.2173	0	3.0076	3.20394
	Age 65-69	4.19571	0.0162291	88.3639	0	4.06435	4.33132
	Age 70+	4.82063	0.0367537	42.7958	0	4.48558	5.1807
	IMD quntile (ref. category: IMD quintile 1 - Least deprived)
	IMD quintile 2	1.05457	0.00887621	5.98552	2.15701e-09	1.03638	1.07307
	IMD quintile 3	1.09291	0.00942413	9.42751	4.19925e-21	1.07291	1.11329
	IMD quintile 4	1.14289	0.0098236	13.5958	4.24334e-42	1.12109	1.16511
	IMD quintile 5 - Most deprived	1.28368	0.0104844	23.8191	2.11713e-125	1.25757	1.31033
	Prior event (ref. category: Prior event)*
	No prior event - time period 1	0.49356	0.0349017	-20.2314	5.18026e-91	0.460926	0.528504
	No prior event - time period 2	0.55337	0.0214649	-27.5673	2.74602e-167	0.530573	0.577147
	No prior event - time period 3	0.595918	0.0188131	-27.5155	1.14636e-166	0.574345	0.618301
	No prior event - time period 4	0.652461	0.0197119	-21.6622	4.66179e-104	0.627734	0.678162
	No prior event - time period 5	0.695629	0.0204727	-17.728	2.55062e-70	0.668269	0.724109
	No prior event - time period 6	0.723921	0.0148885	-21.6994	2.07671e-104	0.703102	0.745357
	No prior event - time period 7	0.751623	0.017335	-16.4708	5.94903e-61	0.726514	0.777598
	No prior event - time period 8	0.723772	0.0396883	-8.14546	3.77835e-16	0.669605	0.78232
	Sex (ref. category: Female)*
	Male - time period 1	1.40431	0.0388964	8.72949	2.55816e-18	1.30123	1.51555
	Male - time period 2	1.218	0.0232062	8.49803	1.92834e-17	1.16384	1.27467
	Male - time period 3	1.2098	0.0200202	9.51319	1.84901e-21	1.16325	1.25822
	Male - time period 4	1.17459	0.0204335	7.87525	3.4006e-15	1.12848	1.22259
	Male - time period 5	1.16199	0.020725	7.2441	4.35318e-13	1.11574	1.21016
	Male - time period 6	1.23597	0.0146492	14.4619	2.10867e-47	1.20099	1.27197
	Male - time period 7	1.14026	0.0164618	7.97359	1.54127e-15	1.10406	1.17765
	Male - time period 8	1.14439	0.0365691	3.68821	0.000225835	1.06524	1.22943
	Ethnicity (ref. category: White)*
	Non-white - time period 1	1.36115	0.0689069	4.47455	7.65708e-06	1.18919	1.55797
	Non-white - time period 2	1.14944	0.0444584	3.13277	0.00173163	1.05352	1.2541
	Non-white - time period 3	1.18312	0.0383181	4.38842	1.14175e-05	1.09752	1.2754
	Non-white - time period 4	1.17679	0.0391969	4.15306	3.28055e-05	1.08977	1.27076
	Non-white - time period 5	1.13426	0.0408234	3.08607	0.0020282	1.04704	1.22875
	Non-white - time period 6	1.11205	0.0291554	3.64265	0.000269841	1.05028	1.17744
	Non-white - time period 7	1.07827	0.0356274	2.11528	0.0344061	1.00555	1.15626
	Non-white - time period 8	0.991455	0.0966526	-0.0887902	0.929249	0.820356	1.19824
	Alcohol consumption level (ref. category: Occasional)*
	Never - time period 1	1.1996	0.112852	1.61264	0.106822	0.961562	1.49657
	Never - time period 2	1.16077	0.0668774	2.22918	0.025802	1.01817	1.32334
	Never - time period 3	1.17871	0.0591451	2.77992	0.00543718	1.04969	1.32358
	Never - time period 4	1.10504	0.0587944	1.69885	0.089347	0.984765	1.24001
	Never - time period 5	1.13712	0.0611082	2.10277	0.0354856	1.00876	1.2818
	Never - time period 6	1.12005	0.0430195	2.63536	0.00840493	1.02948	1.21858
	Never - time period 7	1.18501	0.0526478	3.22429	0.00126287	1.06883	1.31382
	Never - time period 8	2.03201	0.23805	2.97847	0.00289692	1.27437	3.24006
	Former - time period 1	1.30131	0.131175	2.00778	0.0446665	1.00629	1.68282
	Former - time period 2	1.0883	0.0808707	1.04637	0.295388	0.928781	1.27523
	Former - time period 3	1.23651	0.0699296	3.03579	0.00239905	1.07813	1.41815
	Former - time period 4	1.04363	0.0717735	0.59496	0.55187	0.906675	1.20127
	Former - time period 5	1.09307	0.0744809	1.19478	0.232173	0.944602	1.26487
	Former - time period 6	1.00866	0.0533326	0.161598	0.871622	0.908544	1.1198
	Former - time period 7	1.16628	0.0628408	2.44779	0.0143734	1.03113	1.31915
	Former - time period 8	2.17533	0.246881	3.148	0.00164393	1.34085	3.52916
	Moderate - time period 1	0.936019	0.0715702	-0.923843	0.355568	0.813512	1.07697
	Moderate - time period 2	0.891199	0.0418843	-2.75015	0.00595688	0.820961	0.967445
	Moderate - time period 3	0.893765	0.0365178	-3.07555	0.00210111	0.832031	0.96008
	Moderate - time period 4	0.930068	0.0376155	-1.92734	0.053937	0.863965	1.00123
	Moderate - time period 5	0.900567	0.0381411	-2.74588	0.00603496	0.8357	0.970469
	Moderate - time period 6	0.887435	0.026715	-4.47016	7.8162e-06	0.842164	0.935139
	Moderate - time period 7	0.994008	0.0347137	-0.173123	0.862555	0.928628	1.06399
	Moderate - time period 8	1.574	0.21986	2.06322	0.0390913	1.02296	2.42186
	Increasing risk - time period 1	0.891472	0.0733906	-1.56535	0.117502	0.772036	1.02938
	Increasing risk - time period 2	0.873846	0.0430916	-3.1294	0.00175162	0.803074	0.950856
	Increasing risk - time period 3	0.903141	0.0374857	-2.71776	0.00657253	0.839165	0.971993
	Increasing risk - time period 4	0.933125	0.0386531	-1.79071	0.0733397	0.865044	1.00656
	Increasing risk - time period 5	0.964867	0.0390572	-0.915696	0.359826	0.893762	1.04163
	Increasing risk - time period 6	0.89247	0.0274922	-4.13798	3.50381e-05	0.845653	0.941879
	Increasing risk - time period 7	1.03967	0.0354362	1.09782	0.272282	0.969911	1.11444
	Increasing risk - time period 8	1.54895	0.220514	1.98434	0.0472179	1.00539	2.38637
	High risk - time period 1	1.07787	0.0892036	0.840628	0.400556	0.904974	1.2838
	High risk - time period 2	1.08059	0.0529724	1.46308	0.143444	0.974022	1.19881
	High risk - time period 3	1.19634	0.0453331	3.9544	7.67283e-05	1.09463	1.3075
	High risk - time period 4	1.20321	0.0470134	3.93487	8.32433e-05	1.09729	1.31935
	High risk - time period 5	1.20976	0.047823	3.98172	6.84171e-05	1.10152	1.32863
	High risk - time period 6	1.12306	0.0340706	3.40649	0.00065805	1.05052	1.20062
	High risk - time period 7	1.24508	0.0423334	5.178	2.24271e-07	1.14595	1.3528
	High risk - time period 8	2.05016	0.225389	3.18524	0.00144633	1.31806	3.18889
	Type of alcohol typically consumed (ref. category: No strong preference)*
	Majority wine - time period 1	0.895489	0.0730852	-1.51037	0.130949	0.775979	1.0334
	Majority wine - time period 2	0.897162	0.0434672	-2.49656	0.0125405	0.823895	0.976946
	Majority wine - time period 3	0.945324	0.038363	-1.46568	0.142735	0.876851	1.01914
	Majority wine - time period 4	0.812957	0.0371119	-5.57979	2.40804e-08	0.755924	0.874294
	Majority wine - time period 5	0.896995	0.0387994	-2.80173	0.00508293	0.831311	0.967868
	Majority wine - time period 6	0.905214	0.0273697	-3.63848	0.000274252	0.857935	0.955099
	Majority wine - time period 7	0.945875	0.0315907	-1.76143	0.0781655	0.889086	1.00629
	Majority wine - time period 8	0.980391	0.0722022	-0.274289	0.783862	0.851021	1.12943
	Majority beer/cider - time period 1	1.05293	0.0746796	0.690666	0.489775	0.909563	1.2189
	Majority beer/cider - time period 2	0.981239	0.0449614	-0.421232	0.673586	0.89847	1.07163
	Majority beer/cider - time period 3	1.06771	0.0395554	1.65631	0.0976584	0.988061	1.15378
	Majority beer/cider - time period 4	0.943684	0.0384657	-1.50689	0.131838	0.875154	1.01758
	Majority beer/cider - time period 5	1.00018	0.0402759	0.00443205	0.996464	0.924261	1.08233
	Majority beer/cider - time period 6	0.967969	0.0285463	-1.14045	0.254101	0.915298	1.02367
	Majority beer/cider - time period 7	1.01025	0.0330014	0.309041	0.757291	0.946975	1.07776
	Majority beer/cider - time period 8	1.08962	0.0748403	1.14688	0.251433	0.940963	1.26177
	Majority spirits - time period 1	1.11864	0.0912973	1.22796	0.219463	0.935354	1.33783
	Majority spirits - time period 2	1.11315	0.0543906	1.97079	0.0487476	1.00059	1.23837
	Majority spirits - time period 3	1.16803	0.047887	3.2434	0.00118111	1.06339	1.28296
	Majority spirits - time period 4	1.02009	0.0474104	0.419482	0.674864	0.929568	1.11942
	Majority spirits - time period 5	1.10846	0.0491972	2.09306	0.0363441	1.00657	1.22067
	Majority spirits - time period 6	1.03945	0.0354315	1.09197	0.274848	0.969714	1.1142
	Majority spirits - time period 7	1.12549	0.0402655	2.93589	0.00332589	1.04008	1.21791
	Majority spirits - time period 8	1.08738	0.0925245	0.905407	0.36525	0.907037	1.30358
	Stopped drinking for health reasons (ref category: Has not stopped drinking for health reasons)*
	Non-drinker, stopped bc health - time period 1	1.14484	0.122513	1.10406	0.269568	0.90045	1.45555
	Non-drinker, stopped bc health - time period 2	1.22586	0.0783321	2.59975	0.00932914	1.05139	1.42928
	Non-drinker, stopped bc health - time period 3	1.24224	0.0670548	3.23494	0.0012167	1.08925	1.41672
	Non-drinker, stopped bc health - time period 4	1.24485	0.071453	3.06518	0.00217536	1.08217	1.43199
	Non-drinker, stopped bc health - time period 5	1.22377	0.0751688	2.68647	0.00722116	1.05613	1.41803
	Non-drinker, stopped bc health - time period 6	1.27958	0.0544131	4.53068	5.87947e-06	1.15014	1.42358
	Non-drinker, stopped bc health - time period 7	1.14503	0.0634646	2.13392	0.0328495	1.0111	1.29669
	Non-drinker, stopped bc health - time period 8	0.984895	0.136299	-0.111669	0.911086	0.754	1.2865
	Reduced drinking for health reasons (ref category: Has not reduced drinking for health reasons)*
	Drinker, reduced bc health - time period 1	1.28519	0.0416293	6.0272	1.66819e-09	1.1845	1.39445
	Drinker, reduced bc health - time period 2	1.29754	0.0252288	10.3242	5.47981e-25	1.23494	1.36331
	Drinker, reduced bc health - time period 3	1.31905	0.0217424	12.7361	3.72378e-37	1.26402	1.37648
	Drinker, reduced bc health - time period 4	1.21917	0.0228418	8.67568	4.1107e-18	1.16579	1.27499
	Drinker, reduced bc health - time period 5	1.26179	0.0230651	10.0816	6.66495e-24	1.20602	1.32014
	Drinker, reduced bc health - time period 6	1.19932	0.0167283	10.8649	1.69449e-27	1.16063	1.23929
	Drinker, reduced bc health - time period 7	1.13175	0.0193674	6.3906	1.65237e-10	1.0896	1.17554
	Drinker, reduced bc health - time period 8	1.22914	0.0436683	4.72458	2.30597e-06	1.12832	1.33897
	Smoking status (ref. category: Never-smoker)
	Ex-smoker	1.17107	0.00767036	20.588	3.51855e-94	1.1536	1.18881
	Occasional smoker	1.05408	0.00952201	5.53171	3.17118e-08	1.0346	1.07394
	Current smoker	1.46187	0.0117056	32.4391	7.72773e-231	1.42871	1.4958
	BMI (ref. category: Healthy)*
	Underweight - time period 1	1.58252	0.216178	2.12334	0.0337257	1.03595	2.41747
	Underweight - time period 2	1.0865	0.155775	0.532596	0.594313	0.800637	1.47444
	Underweight - time period 3	1.25357	0.126352	1.78864	0.0736733	0.978585	1.60584
	Underweight - time period 4	1.36242	0.125444	2.46532	0.0136891	1.06545	1.74216
	Underweight - time period 5	1.07429	0.142661	0.502282	0.615469	0.812244	1.42087
	Underweight - time period 6	0.977908	0.105083	-0.212588	0.831649	0.795886	1.20156
	Underweight - time period 7	1.28984	0.101501	2.50753	0.0121579	1.05715	1.57374
	Underweight - time period 8	1.04256	0.237765	0.175295	0.860848	0.654207	1.66145
	Overweight - time period 1	1.13923	0.0434152	3.00254	0.00267738	1.0463	1.24042
	Overweight - time period 2	1.18729	0.0259216	6.62276	3.52545e-11	1.12847	1.24917
	Overweight - time period 3	1.2485	0.0222131	9.99137	1.66268e-23	1.19531	1.30405
	Overweight - time period 4	1.2681	0.0226858	10.4699	1.18826e-25	1.21295	1.32575
	Overweight - time period 5	1.27266	0.0227722	10.588	3.38914e-26	1.21711	1.33075
	Overweight - time period 6	1.26291	0.0159921	14.5961	2.97463e-48	1.22394	1.30313
	Overweight - time period 7	1.21008	0.0175639	10.8569	1.8494e-27	1.16914	1.25247
	Overweight - time period 8	1.21441	0.0381348	5.094	3.50585e-07	1.12695	1.30866
	Obese - time period 1	1.63995	0.0451828	10.9482	6.78119e-28	1.50097	1.79181
	Obese - time period 2	1.67801	0.0272216	19.0145	1.29267e-80	1.59083	1.76997
	Obese - time period 3	1.68506	0.0236415	22.0714	5.94721e-108	1.60876	1.76498
	Obese - time period 4	1.79028	0.0240933	24.1716	4.42151e-129	1.70771	1.87685
	Obese - time period 5	1.77077	0.0244301	23.3899	5.41925e-121	1.68798	1.85762
	Obese - time period 6	1.78905	0.0172798	33.6628	2.02495e-248	1.72948	1.85068
	Obese - time period 7	1.72213	0.0192908	28.1771	1.11496e-174	1.65823	1.78849
	Obese - time period 8	1.63783	0.0430224	11.4678	1.91432e-30	1.50539	1.78193
	*Astrisked variables were found to violate the proportionality assumption, and so their effects were allowed to vary stepwise over time. For these variables, the functional forms of beta(t) were investigated using plots of scaled Schoenfeld residuals. This informed the choice of time steps. We allowed seven time steps, at 100, 365, 730, 1095, 1460, 2190 and 2920 days.
